# Supplementary material for: Evolutionary Instability of Collateral Susceptibility Networks in Ciprofloxacin-Resistant Clinical Escherichia coli Strains
Source: mBio. 2022 Jul 7;13(4):e00441-22. doi: 10.1128/mbio.00441-22 (PMC9426462; doi:10.1128/mbio.00441-22)
Supplement: TABLE S4 [file mbio.00441-22-s0004.xlsx]

## Sheet: Sheet1
Supplementary table S4: Full list of primers and oligos used in this study
RT-qPCR
Gene	Forward Primer (5’ -> 3’)	Reverse Primer (5’ -> 3’)
cysG	TTGTCGGCGGTGGTGATGTC	ATGCGGTGAAACTGTGGAATAAACG
acrA	CTCTCAGGCAGCTTAGCCCTAA	TGCAGAGGTTCAGTTTTGACTGTT
acrB	GGTCGATTCCGTTCTCCGTTA	CTACCTGGAAGTAAACGTCATTGGT
tolC	AAGCCGAAAAACGCAACCT	CAGAGTCGGTAAGTGACCATC
mdfA	CATTGGCAGCGATCTCCTTT	TTATAGTCACGACCGACTTCTTTCA
mdtK / norE	CTGGCGGCAGCGGTAA	TGCCATACAGACACCCACCATA
pORTMAGE
Gene and amino acid change	Position Nucletide change	Oligo (5’ -> 3’)
gyrA S83L	248 G -> a	GTGTCATAGACCGCCaAGTCACCATGGGGATGGTATTTACCGATTACGTCACCAACGACACGGGCAGATTTTTTATAGGCTTTGTTCCAG
gyrA A119E	356 G -> t	GATTTCCGTATAACGCATTtCCGCCGCAGAGTCGCCGTCGATAGAACCGAAGTTACCCTGACCGTCTACCAGCATATAACGCAGCGAGAA
parC G78D	233 C -> t	CAGCCGTCCCCTGCCCCAGCTCGCTCAATAGCAGCTCGGAATATTTCGACAACCGGGATTCGGTGTAAtGCATTGCCGCGAACGATTTCG
